# Supplementary material for: Listeria monocytogenes, a silent foodborne pathogen in Ecuador
Source: Front Microbiol. 2023 Dec 21;14:1278860. doi: 10.3389/fmicb.2023.1278860 (PMC10764610; doi:10.3389/fmicb.2023.1278860)
Supplement: Supplementary file 1 [file Table_1.XLSX]

## Sheet: Listeria_references
															SSI-1					LMOf2365_0481	LIPI-1						LIPI-3							LIPI-4						Internalins
Strain_name	Species	Strain	Serotype	Lineage	Isolation date	Isolation place	Source	ST	Pathogenicity	Chromosome size	CG content	CDSs	More info	reference	lmo0444	lmo0445	lmo0446	lmo0447	lmo0448	LMOf2365_0481	actA	plcA	plcB	prfA	mpl	hly	1110	1111	1112	1113	1114	1115	1116	11745	11750	11755	11760	11765	11770	inlA	inlB
L.mono_07PF0776	L. monocytogenes	07PF0776	4b	I	2009	USA (Massachussetts)	human	4	yes	2901562	38	2942	fatal myocardial abscess (Evident cardiotropism)	https://www.ncbi.nlm.nih.gov/pmc/articles/PMC3133665/pdf/423.pdf	0	0	0	0	0	1	1	1	1	1	1	1	1	1	1	1	1	1	1	0	0	0	0	0	0	1	1
L.mono_08-5578	L. monocytogenes	08-5578	1/2a	II	2008	Canada	human	292	yes	3032288	38	3010	human listeriosis outbreak	https://bmcgenomics.biomedcentral.com/articles/10.1186/1471-2164-14-47	1	1	1	1	1	0	1	1	1	1	1	1	0	0	0	0	0	0	0	0	0	0	0	0	0	1	1
L.mono_08-5923	L. monocytogenes	08-5923	1/2a	II	2008	Canada	human blood	120	yes	2990540	37.96	2966	nationwide outbreak of listeriosis associated with ready-to-eat meat products in Canada during the summer of 2008	https://bmcgenomics.biomedcentral.com/articles/10.1186/1471-2164-14-47	1	1	1	1	1	0	1	1	1	1	1	1	0	0	0	0	0	0	0	0	0	0	0	0	0	1	1
L.mono_08-6569	L. monocytogenes	08-6569	1/2a	II	2008	Canada	food processing plant	292		3032624	38	3122		https://websvc.biocyc.org/GCF_000513595/organism-summary?object=GCF_000513595	1	1	1	1	1	0	1	1	1	1	1	1	0	0	0	0	0	0	0	0	0	0	0	0	0	1	1
L.mono_08-6997	L. monocytogenes	08-6997	1/2a	II	2008	Canada	human blood	292	yes	3032624	38	3015		https://biocyc.org/organism-summary?object=GCF_000513635	1	1	1	1	1	0	1	1	1	1	1	1	0	0	0	0	0	0	0	0	0	0	0	0	0	1	1
L.mono_81-0861	L. monocytogenes	81-0861	4b	I		Nova Scotia	Coleslaw	1		2974403	38	3025		https://www.researchgate.net/profile/Jovana_Kovacevic/publication/284275701_Tolerance_of_the_foodborne_pathogen_Listeria_monocytogenes_to_quaternary_ammonium_sanitizers_is_mediated_by_a_novel_efflux_pump_encoded_by_emrE_Lm/links/565cb25c08ae1ef92981f179/Tolerance-of-the-foodborne-pathogen-Listeria-monocytogenes-to-quaternary-ammonium-sanitizers-is-mediated-by-a-novel-efflux-pump-encoded-by-emrE-L…	0	0	0	0	0	1	1	1	1	1	1	1	1	1	1	1	1	1	1	0	0	0	0	0	0	1	1
L.mono_10-0815	L. monocytogenes	10-0815	1/2a	II	2008	Canada	meat	292		3032624	38	3123		https://www.ncbi.nlm.nih.gov/biosample?LinkName=bioproject_biosample_all&from_uid=167901	1	1	1	1	1	0	1	1	1	1	1	1	0	0	0	0	0	0	0	0	0	0	0	0	0	1	1
L.mono_10-1047	L. monocytogenes	10-1047	1/2a	II	2010	Canada	human	120		2998206	38	3075			1	1	1	1	1	0	1	1	1	1	1	1	0	0	0	0	0	0	0	0	0	0	0	0	0	1	1
L.mono_10403S	L. monocytogenes	10403S	1/2a	II	1968	USA	Human skin lesion	85		2903106	38	2839	Streptomycin-resistant isolate		1	1	1	1	1	0	1	1	1	1	1	1	0	0	0	0	0	0	0	0	0	0	0	0	0	1	1
L.mono_ATCC19117	L. monocytogenes	ATCC19117	4d	I		USA	Sheep	2		2950820	38	2857	Displays attenuation or absence of the ability of invasion into epithelial cells.		0	0	0	0	0	1	1	1	1	1	1	1	0	0	0	0	0	0	0	0	0	0	0	0	0	1	1
L.mono_CLIP80459	L. monocytogenes	CLIP80459	4b	I	1999	France	human	4		2912690	38.1	2935	Epidemic isolate	https://www.ncbi.nlm.nih.gov/pmc/articles/PMC321639/	0	0	0	0	0	1	1	1	1	1	1	1	1	1	1	1	1	1	1	1	1	1	1	1	1	1	1
L.mono_EGD-e	L. monocytogenes	EGD-e	1/2a	II	1936		rabbit	35		2944528	38	2855		https://www.ncbi.nlm.nih.gov/pmc/articles/PMC4536003/	1	1	1	1	1	0	1	1	1	1	1	1	0	0	0	0	0	0	0	0	0	0	0	0	0	1	1
L.mono_F2365	L. monocytogenes	F2365	4b	I	1985	USA	cheese	1	Yes	2905187	38	2943	Jalisco cheese outbreak of 1985 in California	https://www.ncbi.nlm.nih.gov/pmc/articles/PMC419451/	0	0	0	0	0	1	1	1	1	1	1	1	1	1	1	1	1	1	1	0	0	0	0	0	0	1	1
L.mono_Finland1988	L. monocytogenes	Finland1988	3a,		1988	Finland	butter	155	Yes	2874431	38.1	2765	Outbreak at Finland in 1988-1989.	https://link.springer.com/chapter/10.1007/978-0-387-45679-9₉	1	1	1	1	1	0	1	1	1	1	1	1	0	0	0	0	0	0	0	0	0	0	0	0	0	1	1
L.mono_FSL-R2-561	L. monocytogenes	FSL-R2-561	1/2c	II				9		2973801	38	3044	Submitted 11/05/2010	unpublished paper	1	1	1	1	1	0	1	1	1	1	1	1	0	0	0	0	0	0	0	0	0	0	0	0	0	1	1
L.mono_HCC23	L. monocytogenes	HCC23	4a.	III		USA	healthy channel catfish	201	Non	2976212	38.2	3011	It is nonpathogenic in mice, even when given by injection	https://www.ncbi.nlm.nih.gov/pmc/articles/PMC3133316/	0	0	0	0	0	1	1	1	1	1	1	1	0	0	0	0	0	0	0	0	0	0	0	0	0	1	1
L.mono_ICDC-LM188	L. monocytogenes	ICDC-LM188	1/2b	I	2008	China	Cerobrospinal fluid	87	Yes	2982685	38	3037	D-allose non-utilizing control strains. the whole LIPI-4 cluster existed in the genome of a clinical ST87 strain ICDC-LM188 of China (accession number PRJNA319288)	https://www.researchgate.net/publication/282761421_Characterization_of_Listeria_monocytogenes_isolated_from_human_Listeriosis_cases_in_China	0	0	0	0	0	1	1	1	1	1	1	1	0	0	0	0	0	0	0	1	1	1	1	1	1	1	1
L.mono_J0161	L. monocytogenes	J0161	1/2a	II	200	USA	Human	11	turkey outbreak	3000464		2955			0	0	0	0	0	1	1	1	1	1	1	1	0	0	0	0	0	0	0	0	0	0	0	0	0	1	1
L.mono_J1-220	L. monocytogenes	J1-220	4b	I	2011	USA	Human	2	human outbreak	3032269	37.9	3104	epidemic clone IV, outbreak associated with vegetables	https://gold.jgi.doe.gov/organism?id=Go0011126	0	0	0	0	0	1	1	1	1	1	1	1	0	0	0	0	0	0	0	0	0	0	0	0	0	1	1
L.mono_J1816	L. monocytogenes	J1816	4b	I	2002	USA	Human	6	human outbreak	2947460	38	3001	2002 U.S. outbreak associated with turkey deli meat. Epidemic clone II	https://www.researchgate.net/publication/51106669_Genome_Sequences_of_Listeria_monocytogenes_Strains_J1816_and_J1-220_Associated_with_Human_Outbreaks	0	0	0	0	0	1	1	1	1	1	1	1	1	1	1	1	1	1	1	0	0	0	0	0	0	1	1
L.mono_L99	L. monocytogenes	L99	4a.	III	1950		cheese	201		2979198	38.2	2925			0	0	0	0	0	1	1	1	1	1	1	1	0	0	0	0	0	0	0	0	0	0	0	0	0	1	1
L.mono_LL195	L. monocytogenes	LL195	4b	I	1983-1987	Switwerland	human	1	Yes	2904662	38	2943	Listeriosis case from outbreak 1983-87 in Switzerland	https://www.ncbi.nlm.nih.gov/pmc/articles/PMC3569335/	0	0	0	0	0	1	1	1	1	1	1	1	1	1	1	1	1	1	1	0	0	0	0	0	0	1	1
L.mono_M7	L. monocytogenes	M7	4a.	III		China	cow’s milk	201	Non	2976163	38.2	2977		https://www.ncbi.nlm.nih.gov/pmc/articles/PMC3165697/	0	0	0	0	0	1	1	1	1	1	1	1	0	0	0	0	0	0	0	0	0	0	0	0	0	1	1
L.mono_SLCC2372	L. monocytogenes	SLCC2372	1/2c	II	1935	Europe	Human	122		2972810	38	2936		https://www.ncbi.nlm.nih.gov/pmc/articles/PMC3556495/	1	1	1	1	1	0	1	1	1	1	1	1	0	0	0	0	0	0	0	0	0	0	0	0	0	1	1
L.mono_SLCC2540	L. monocytogenes	SLCC2540	3b	I	1956	North America	Human	617		2976958	37.9	3004			0	0	0	0	0	1	1	1	1	1	1	1	0	0	0	0	0	0	0	0	0	0	0	0	0	1	1
L.mono_SLCC2755	L. monocytogenes	SLCC2755	1/2b	I	1967	Europe	Chinchilla	66		2966146	38.1	2877		https://www.ncbi.nlm.nih.gov/pmc/articles/PMC3556495/	1	1	1	1	1	0	1	1	1	1	1	1	1	1	1	1	1	1	1	0	0	0	0	0	0	1	1
