# Supplementary material for: Listeria monocytogenes, a silent foodborne pathogen in Ecuador
Source: Front Microbiol. 2023 Dec 21;14:1278860. doi: 10.3389/fmicb.2023.1278860 (PMC10764610; doi:10.3389/fmicb.2023.1278860)
Supplement: Supplementary file 2 [file Table_2.XLSX]

## Sheet: Sheet1
Pathogenicity island	Gene	Accession number and gene location	Strain
LIPI-1	prfA	NC_003210.1:c204353-203640	Listeria monocytogenes EGD-e
	plcA	NC_003210.1:c205577-204624
	hly	NC_003210.1:205819-207408
	mpl	NC_003210.1:207739-209271
	actA	NC_003210.1:209470-211389
	plcB	NC_003210.1:211425-212294
LIPI-3	LMOSLCC2378_RS05590	NC_018585.1:1127442-1128329	Listeria monocytogenes SLCC2378
	LMOSLCC2378_RS05595	NC_018585.1:1128329-1129078
	LMOSLCC2378_RS05600	NC_018585.1:1129119-1129436
	LMOSLCC2378_RS05605	NC_018585.1:1129433-1130308
	LMOSLCC2378_RS05610	NC_018585.1:1130316-1131233
	LMOSLCC2378_RS05615	NC_018585.1:1131226-1132539
	LMOSLCC2378_RS05620	NC_018585.1:1132532-1133119
LIPI-4	LM4b_RS11745	NC_012488.1:c2393494-2392132	Listeria monocytogenes serotype 4b str. CLIP 80459
	LM4b_RS11750	NC_012488.1:c2395429-2393501
	LM4b_RS11755	NC_012488.1:c2396192-2395433
	LM4b_RS11760	NC_012488.1:c2396506-2396192
	LM4b_RS11765	NC_012488.1:c2396874-2396506
	LM4b_RS11770	NC_012488.1:c2398198-2396882
SSI-1	lmo0444	NC_003210.1:473936-476716	Listeria monocytogenes EGD-e
	lmo0445	NC_003210.1:476960-478447
	lmo0446	NC_003210.1:478721-479710
	lmo0447	NC_003210.1:479765-481153
	lmo0448	NC_003210.1:481250-482701
SSI-F2365	LMOf2365_0481	NC_002973.6:c497276-496728	Listeria monocytogenes serotype 4b str. F2365
SSI-2	lin0464	NC_003212.1:c485702-484770	Listeria innocua Clip11262
	lin0465	NC_003212.1:485841-486479
internalins	inlA	NC_003210.1:454534-456936	Listeria monocytogenes EGD-e
	inlB	NC_003210.1:457021-458913
