# Supplementary material for: Listeria monocytogenes, a silent foodborne pathogen in Ecuador
Source: Front Microbiol. 2023 Dec 21;14:1278860. doi: 10.3389/fmicb.2023.1278860 (PMC10764610; doi:10.3389/fmicb.2023.1278860)
Supplement: Supplementary file 3 [file Table_3.XLSX]

## Sheet: RUN23_summary_LM
Sample Name	% Dups	% GC	Length (bp)	M Seqs	N50	Assembled total length	Number of contigs
Lm01_S2	14.1	37	144	0.7	176005	3077918	65
Lm02_S3	23	38	131	1.4	198288	3083756	61
Lm03_S4	17.4	38	133	0.8	176761	3072971	72
Lm07_S5	29	38	129	1.9	316022	2932747	35
Lm08_S6	22.1	38	134	1.2	154847	3141278	149
Lm10_S7	20	37	141	0.9	206397	3100229	43
Lm118_S8	37.1	37	127	1.5	205814	3071316	80
Lm137_S9	22.7	37	143	0.7	153514	3144063	154
Lm140_S10	23.9	37	136	1.3	209235	3059984	52
Lm143_S11	17.9	38	127	1.5	176090	3581798	520
Lm15_S12	19.3	37	137	0.7	196611	3100498	51
Lm152_S13	31.9	38	139	1.9	205922	3087191	78
Lm154_S14	32.8	37	140	1.9	198060	3082730	68
Lm164_S15	24.7	38	134	1.4	197475	3193056	107
Lm17_S16	29.4	38	138	1.5	209279	3095283	60
Lm21_S18	13.9	38	139	0.5	159732	3099356	48
Lm218_S19	36.5	37	140	2.6	206795	3092532	89
Lm221_S21	15.9	37	145	0.6	150064	2984813	59
Lm226_S22	27.1	37	141	1.5	166211	3133944	81
Lm239_S23	23.7	37	143	1.3	198783	3092072	71
Lm24_S24	26.6	38	134	1.5	198773	3102979	47
Lm25_S25	35.7	37	143	2.4	225112	3061587	82
Lm259_S29	22.3	37	146	1.1	225112	3102744	41
Lm26_S30	30.5	37	143	1.6	190687	3040874	56
Lm260_S31	20.3	37	143	0.9	205815	3098731	44
Lm35_S33	11.8	38	137	0.3	39001	3094393	135
Lm36_S34	24.1	37	143	1.2	198080	3099680	41
Lm37_S35	11.6	37	136	0.4	109483	3275960	282
Lm46_S36	26.2	37	140	1.4	176091	3067819	56
Lm49_S37	22	38	137	1	198676	3074786	57
Lm73_S38	21.7	38	136	1.7	2135	4097116	2477
Lmo01_S39	14.4	37	142	0.5	232746	2927533	30
Lmo02_S40	28.5	38	143	1.6	225112	3068622	49
Lmo03_S41	27.2	38	144	1.7	209298	3112795	82
Lmo04_S42	26.3	37	144	1.4	225112	3015337	38
Lmo06_S43	26.2	38	145	1.3	225111	3100889	47
Lmo07_S44	27	37	133	2	197793	3079125	48
Lmo08_S45	30.2	37	140	2	206912	3077970	57
Lmo09_S46	26.5	37	143	1.6	213125	3134948	46
Lmo10_S47	23.7	37	139	1.3	294218	3074501	64
Lmo11_S48	28.4	37	138	1.8	209893	3036787	48
Lmo12_S49	30.9	38	135	2.2	176504	3043946	38
Lmo13_S50	29.6	38	147	1.5	225112	3034608	53
Lmo14_S51	30.9	37	147	1.8	151921	3013153	40
Lmo15_S52	11.4	37	143	0.5	125624	3085872	57
Lmo16_S53	38	37	144	2.6	299861	3021184	27
Lmo17_S54	33.8	37	144	2.1	209827	3033743	47
Sample Name	% Dups	% GC	Length (bp)	M Seqs	N50	Assembled total length	Number of contigs
Lmo18_S55	35.2	37	145	1.3	209162	3062985	60
Lmo19_S56	35	37	142	2	198472	2999457	36
Lmo20_S57	24.1	37	143	1.3	294313	2957225	28
Lmo21_S58	25.7	37	144	1.3	211305	3034592	43
Lmo22_S59	20.5	37	142	0.9	206131	3159827	41
Lmo24_S61	22.1	39	131	1.3	225112	2989033	38
Lmo25_S62	33.3	38	141	2.5	198614	3052780	51
Lmo26_S63	39.9	37	144	1.9	213197	2947422	37
Lmo27_S64	57.3	37	139	2.4	216541	2924009	33
Lmo28_S65	35	37	142	2.1	176092	3127751	55
Lmo29_S66	31.6	37	144	1.4	284077	2910179	26
Lmo30_S67	29.2	38	139	1.9	225124	2966037	36
Lmo31_S68	29	38	144	1.7	237768	2885709	30
Lmo32_S69	25.5	37	144	1.2	225112	3031770	42
Lmo33_S70	28	37	143	1.5	210040	3045758	47
Lmo34_S71	28.1	37	143	1.5	271295	3022819	33
Lmo35_S72	29.2	37	145	1.6	210689	3022028	35
Lmo36_S73	25.7	38	134	1.4	211305	3061005	36
Minimum	11.4	37	127	0.3	2135	2885709	26
Maximum	57.3	39	147	2.6	316022	4097116	2477
Average	26.5015	37.3692	139.985	1.45231	201283	3.08316e+06	103.677
