# Supplementary material for: Listeria monocytogenes, a silent foodborne pathogen in Ecuador
Source: Front Microbiol. 2023 Dec 21;14:1278860. doi: 10.3389/fmicb.2023.1278860 (PMC10764610; doi:10.3389/fmicb.2023.1278860)
Supplement: Supplementary file 4 [file Table_4.XLSX]

## Sheet: Metadata
Sample ID	Origin of sample	Procedence province	Collection Date			MLST							CARD	Resfinder	CARD	Resfinder	CARD	Resfinder	Megares	CARD	Resfinder	Megares	CARD	Resfinder	Megares	CARD	CARD	Megares	CARD	Resfinder	Megares	CARD	Resfinder	Megares	CARD	Resfinder	Megares	CARD	Megares	CARD	Resfinder	Megares	CARD	Resfinder	Megares	CARD	Resfinder	Megares	Megares
				Serotype	ST	abcZ	bglA	cat	dapE	dat	ldh	lhkA	AAC_6___IId+.match	aac_6__Ib_cr+.match	arr_-.match	ARR_-.match	catB3.match	catB3.match	CATB.match	dfrA12.match	dfrA12.match	DHFR_6.match	ErmG.match	erm_G_.match	ERMG.match	Escherichia_coli_23S.match	FosX.match	GYRA_23.match	mefA.match	mef_A_.match	MEFA.match	mphA.match	mph_A_.match	MPHA.match	mprF_2.match	msr_D_.match	MSRD+.match	norB.match	NORB.match	OXA_-_1.match	blaOXA_-_2.match	OXA_5.match	sul1.match	sul-.match	SULI+.match	tetS.match	tet_S_.match	TETS.match	TUFAB_7.match
Lm01_S2	Soft cheese	Pichincha	March 2018	4b	2	1	1	11	11	2	1	5	0	0	0	0	0	0	0	0	0	0	0	0	0	0	1	1	0	0	0	0	0	0	1	0	0	1	1	0	0	0	0	0	0	0	0	0	1
Lm02_S3	Soft cheese	Pichincha	March 2018	4b	2	1	1	11	11	2	1	5	0	0	0	0	0	0	0	0	0	0	0	0	0	0	1	1	0	0	0	0	0	0	1	0	0	1	1	0	0	0	0	0	0	0	0	0	1
Lm03_S4	Soft cheese	Pichincha	March 2018	1/2 b	2	1	1	11	11	2	1	5	0	0	0	0	0	0	0	0	0	0	0	0	0	0	1	1	0	0	0	0	0	0	1	0	0	1	1	0	0	0	0	0	0	0	0	0	1
Lm07_S5	Kneaded cheese	Imbabura	March 2018	1/2 a	796	7	14	17	6	1	27	1	0	0	0	0	0	0	0	0	0	0	0	0	0	0	1	1	0	0	0	0	0	0	0	0	0	1	1	0	0	0	0	0	0	0	0	0	1
Lm08_S6	Kneaded cheese	Carchi	March 2018	1/2 b	2	1	1	11	11	2	1	5	0	0	0	0	0	0	0	0	0	0	0	0	0	0	1	1	0	0	0	0	0	0	1	0	0	1	1	0	0	0	0	0	0	0	0	0	1
Lm10_S7	Chopped cheese	Imbabura	March 2018	4b	2	1	1	11	11	2	1	5	0	0	0	0	0	0	0	0	0	0	0	0	0	0	1	1	0	0	0	0	0	0	1	0	0	1	1	0	0	0	0	0	0	0	0	0	1
Lm118_S8	Unsalted cheese	Loja	May 2018.	4b	2	1	1	11	11	2	1	5	0	0	0	0	0	0	0	0	0	0	0	0	0	0	1	1	0	0	0	0	0	0	1	0	0	1	1	0	0	0	0	0	0	1	1	1	1
Lm137_S9	Soft cheese	Loja	May 2018.	4b	2	1	1	11	11	2	1	5	0	0	0	0	0	0	0	0	0	0	0	0	0	0	1	1	0	0	0	0	0	0	1	0	0	1	1	0	0	0	0	0	0	0	0	0	1
Lm140_S10	Kneaded cheese	Loja	May 2018.	4b	2	1	1	11	11	2	1	5	0	0	0	0	0	0	0	0	0	0	0	0	0	0	1	1	0	0	0	0	0	0	1	0	0	1	1	0	0	0	0	0	0	1	1	1	1
Lm143_S11	Soft cheese	Azuay	May 2018.	4b	2	1	1	11	11	2	1	5	0	0	0	0	0	0	0	0	0	0	0	0	0	0	1	1	0	0	0	0	0	0	1	0	0	1	1	0	0	0	0	0	0	0	0	0	1
Lm15_S12	Kneaded cheese	Carchi	March 2018	4b	2	1	1	11	11	2	1	5	0	0	0	0	0	0	0	0	0	0	0	0	0	0	1	1	0	0	0	0	0	0	1	0	0	1	1	0	0	0	0	0	0	0	0	0	1
Lm152_S13	Soft cheese	Pichincha	May 2018.	4b	2	1	1	11	11	2	1	5	0	0	0	0	0	0	0	0	0	0	0	0	0	0	1	1	0	0	0	0	0	0	1	0	0	1	1	0	0	0	0	0	0	0	0	0	1
Lm154_S14	Soft cheese	Pichincha	May 2018.	4b	2	1	1	11	11	2	1	5	0	0	0	0	0	0	0	0	0	0	0	0	0	0	1	1	0	0	0	0	0	0	1	0	0	1	1	0	0	0	0	0	0	0	0	0	1
Lm164_S15	Soft cheese	Pichincha	June 2018	4b	2	1	1	11	11	2	1	5	0	0	0	0	0	0	0	0	0	0	0	0	0	0	1	1	0	0	0	0	0	0	1	0	0	1	1	0	0	0	0	0	0	0	0	0	1
Lm17_S16	Chopped cheese	Carchi	March 2018	4b	2	1	1	11	11	2	1	5	0	0	0	0	0	0	0	0	0	0	0	0	0	0	1	1	0	0	0	0	0	0	1	0	0	1	1	0	0	0	0	0	0	0	0	0	1
Lm21_S18	Curd	Carchi	March 2018	4b	2	1	1	11	11	2	1	5	0	0	0	0	0	0	0	0	0	0	0	0	0	0	1	1	0	0	0	0	0	0	1	0	0	1	1	0	0	0	0	0	0	0	0	0	1
Lm218_S19	Soft cheese	Santo Domingo	July 2018	4b	2	1	1	11	11	2	1	5	0	0	0	0	0	0	0	0	0	0	0	0	0	0	1	1	0	0	0	0	0	0	1	0	0	1	1	0	0	0	0	0	0	0	0	0	1
Lm221_S21	Soft cheese	Santo Domingo	July 2018	4b	2	1	1	11	11	2	1	5	0	0	0	0	0	0	0	0	0	0	0	0	0	0	1	1	0	0	0	0	0	0	1	0	0	1	1	0	0	0	0	0	0	0	0	0	1
Lm226_S22	Kneaded cheese	Loja	July 2018	4b	2	1	1	11	11	2	1	5	0	0	0	0	0	0	0	0	0	0	0	0	0	0	1	0	0	0	0	0	0	0	1	0	0	1	1	0	0	0	0	0	0	0	0	0	1
Lm239_S23	Soft cheese	Imbabura	August 2018	4b	2	1	1	11	11	2	1	5	0	0	0	0	0	0	0	0	0	0	0	0	0	0	1	1	0	0	0	0	0	0	1	0	0	1	1	0	0	0	0	0	0	0	0	0	1
Lm24_S24	Soft cheese	Carchi	March 2018	4b	2	1	1	11	11	2	1	5	0	0	0	0	0	0	0	0	0	0	0	0	0	0	1	1	0	0	0	0	0	0	1	0	0	1	1	0	0	0	0	0	0	0	0	0	1
Lm25_S25	Soft cheese	Pichincha	March 2018	4b	2	1	1	11	11	2	1	5	0	0	0	0	0	0	0	0	0	0	0	0	0	0	1	0	0	0	0	0	0	0	1	0	0	1	1	0	0	0	0	0	0	0	0	0	1
Lm259_S29	Soft cheese	Azuay	September 2018	4b	2	1	1	11	11	2	1	5	0	0	0	0	0	0	0	0	0	0	0	0	0	0	1	1	0	0	0	0	0	0	1	0	0	1	1	0	0	0	0	0	0	0	0	0	1
Lm26_S30	Chopped cheese	Carchi	March 2018	1/2 b	2	1	1	11	11	2	1	5	0	0	0	0	0	0	0	0	0	0	0	0	0	0	1	1	0	0	0	0	0	0	1	0	0	1	1	0	0	0	0	0	0	0	0	0	1
Lm260_S31	Soft cheese	Pichincha	September 2018	4b	2	1	1	11	11	2	1	5	0	0	0	0	0	0	0	0	0	0	0	0	0	0	1	1	0	0	0	0	0	0	1	0	0	1	1	0	0	0	0	0	0	0	0	0	1
Lm35_S33	Kneaded cheese	Carchi	April 2018	4b	2	1	1	11	11	2	1	5	0	0	0	0	0	0	0	0	0	0	0	0	0	0	1	1	0	0	0	0	0	0	1	0	0	0	0	0	0	0	0	0	0	0	0	0	1
Lm36_S34	Kneaded cheese	Manabí	April 2018	4b	2	1	1	11	11	2	1	5	0	0	0	0	0	0	0	0	0	0	0	0	0	0	1	1	0	0	0	0	0	0	1	0	0	1	1	0	0	0	0	0	0	0	0	0	1
Lm37_S35	Unsalted cheese	Manabí	April 2018	4b	2	1	1	11	11	2	1	5	0	0	0	0	0	0	0	0	0	0	0	0	0	0	1	1	0	0	0	0	0	0	0	0	0	0	0	0	0	0	0	0	0	0	0	0	1
Lm46_S36	Soft cheese	Pichincha	April 2018	4b	2	1	1	11	11	2	1	5	0	0	0	0	0	0	0	0	0	0	0	0	0	0	1	1	0	0	0	0	0	0	1	0	0	1	1	0	0	0	0	0	0	0	0	0	1
Lm49_S37	Soft cheese	Cotopaxi	April 2018	4b	2	1	1	11	11	2	1	5	0	0	0	0	0	0	0	0	0	0	0	0	0	0	1	1	0	0	0	0	0	0	1	0	0	1	1	0	0	0	0	0	0	0	0	0	1
Lm73_S38	Soft cheese	Cotopaxi	April 2018	1/2 a	796	7	14	17	6	1	27	1	0	0	0	0	0	0	0	0	0	0	0	0	0	0	1	1	0	0	0	0	0	0	0	0	0	1	1	0	0	0	0	0	0	0	0	0	1
Lmo01_S39	Blood		June 2015	1/2a	378	7	49	19	6	1	24	1	0	0	0	0	0	0	0	0	0	0	0	0	0	0	1	1	0	0	0	0	0	0	1	0	0	1	1	0	0	0	0	0	0	0	0	0	1
Lmo02_S40	Blood		January 2016	4b	2	1	1	11	11	2	1	5	0	0	0	0	0	0	0	0	0	0	0	0	0	0	1	1	0	0	0	0	0	0	1	0	0	1	1	0	0	0	0	0	0	0	0	0	1
Lmo03_S41	Blood		March 2016	4b	2	1	1	11	11	2	1	5	1	1	1	1	1	1	1	1	1	1	0	0	0	1	1	1	0	0	0	1	1	1	1	0	0	1	1	1	1	1	1	1	1	0	0	0	1
Lmo04_S42	Blood		April 2016	4b	2	1	1	11	11	2	1	5	0	0	0	0	0	0	0	0	0	0	0	0	0	0	1	1	0	0	0	0	0	0	1	0	0	1	1	0	0	0	0	0	0	0	0	0	1
Lmo06_S43	Blood		September 2016	4b	2	1	1	11	11	2	1	5	0	0	0	0	0	0	0	0	0	0	0	0	0	0	1	1	0	0	0	0	0	0	1	0	0	1	1	0	0	0	0	0	0	0	0	0	1
Lmo07_S44	Blood		January 2017	4b	2	1	1	11	11	2	1	5	0	0	0	0	0	0	0	0	0	0	0	0	0	0	1	1	0	0	0	0	0	0	1	0	0	1	1	0	0	0	0	0	0	0	0	0	1
Lmo08_S45	Blood		January 2017	4b	2	1	1	11	11	2	1	5	0	0	0	0	0	0	0	0	0	0	0	0	0	0	1	1	0	0	0	0	0	0	1	0	0	1	1	0	0	0	0	0	0	0	0	0	1
Lmo09_S46	Blood		April 2017	1/2a	2	1	1	11	11	2	1	5	0	0	0	0	0	0	0	0	0	0	0	0	0	0	1	1	0	0	0	0	0	0	1	0	0	1	1	0	0	0	0	0	0	0	0	0	1
Lmo10_S47	Blood		May 2017.	1/2a	3	4	4	4	3	2	1	5	0	0	0	0	0	0	0	0	0	0	0	0	0	0	1	1	0	0	0	0	0	0	1	0	0	1	1	0	0	0	0	0	0	0	0	0	1
Lmo11_S48	Soft cheese		August 2017	4b	2	1	1	11	11	2	1	5	0	0	0	0	0	0	0	0	0	0	0	0	0	0	1	1	0	0	0	0	0	0	1	0	0	1	1	0	0	0	0	0	0	0	0	0	1
Lmo12_S49	Soft cheese		August 2017	4b	2	1	1	11	11	2	1	5	0	0	0	0	0	0	0	0	0	0	0	0	0	0	1	1	0	0	0	0	0	0	1	0	0	1	1	0	0	0	0	0	0	0	0	0	1
Lmo13_S50	Soft cheese		August 2017	4b	2	1	1	11	11	2	1	5	0	0	0	0	0	0	0	0	0	0	0	0	0	0	1	1	0	0	0	0	0	0	1	0	0	1	1	0	0	0	0	0	0	0	0	0	1
Lmo14_S51	Soft cheese		August 2017	4b	2	1	1	11	11	2	1	5	0	0	0	0	0	0	0	0	0	0	0	0	0	0	1	1	0	0	0	0	0	0	1	0	0	1	1	0	0	0	0	0	0	0	0	0	1
Lmo15_S52	Blood		October 2017	1/2b	3	4	4	4	3	2	1	5	0	0	0	0	0	0	0	0	0	0	0	0	0	0	1	1	0	0	0	0	0	0	1	0	0	1	1	0	0	0	0	0	0	0	0	0	1
Lmo16_S53	Blood		November 2017	4b	1	3	1	1	1	3	1	3	0	0	0	0	0	0	0	0	0	0	0	0	0	0	1	1	0	0	0	0	0	0	1	0	0	1	1	0	0	0	0	0	0	0	0	0	1
Lmo17_S54	Soft cheese		December 2017	4b	2	1	1	11	11	2	1	5	0	0	0	0	0	0	0	0	0	0	0	0	0	0	1	1	0	0	0	0	0	0	1	0	0	1	1	0	0	0	0	0	0	0	0	0	1
Lmo18_S55	Soft cheese		May 2018.	4b	2	1	1	11	11	2	1	5	0	0	0	0	0	0	0	0	0	0	0	0	0	0	1	1	0	0	0	0	0	0	1	0	0	1	1	0	0	0	0	0	0	1	1	1	1
Lmo19_S56	Soft cheese		April 2018	4b	2	1	1	11	11	2	1	5	0	0	0	0	0	0	0	0	0	0	0	0	0	0	1	1	0	0	0	0	0	0	1	0	0	1	1	0	0	0	0	0	0	0	0	0	1
Lmo20_S57	Soft cheese		May 2018.	4b	6	3	9	9	3	3	1	5	0	0	0	0	0	0	0	0	0	0	0	0	0	0	1	1	0	0	0	0	0	0	1	0	0	1	1	0	0	0	0	0	0	0	0	0	1
Lmo21_S58	Soft cheese		May 2018.	4b	2	1	1	11	11	2	1	5	0	0	0	0	0	0	0	0	0	0	0	0	0	0	1	1	0	0	0	0	0	0	1	0	0	1	1	0	0	0	0	0	0	1	1	1	1
Lmo22_S59	Soft cheese		May 2018.	4b	2	1	1	11	11	2	1	5	0	0	0	0	0	0	0	0	0	0	1	1	1	0	1	1	1	1	1	0	0	0	1	1	1	1	1	0	0	0	0	0	0	0	0	0	1
Lmo24_S61	Soft cheese		May 2018.	4b	2	1	1	11	11	2	1	5	0	0	0	0	0	0	0	0	0	0	0	0	0	0	1	1	0	0	0	0	0	0	1	0	0	1	1	0	0	0	0	0	0	0	0	0	1
Lmo25_S62	Blood		March 2018	4b	2	1	1	11	11	2	1	5	0	0	0	0	0	0	0	0	0	0	0	0	0	0	1	1	0	0	0	0	0	0	1	0	0	1	1	0	0	0	0	0	0	0	0	0	1
Lmo26_S63	Blood		April 2018	4b	2	1	1	11	11	2	1	5	0	0	0	0	0	0	0	0	0	0	0	0	0	0	1	1	0	0	0	0	0	0	1	0	0	1	1	0	0	0	0	0	0	0	0	0	1
Lmo27_S64	Blood		April 2018	1/2a	392	2	4	12	3	3	94	2	0	0	0	0	0	0	0	0	0	0	0	0	0	0	1	1	0	0	0	0	0	0	1	0	0	1	1	0	0	0	0	0	0	0	0	0	1
Lmo28_S65	Blood		April 2018	4b	2	1	1	11	11	2	1	5	0	0	0	0	0	0	0	0	0	0	0	0	0	0	1	1	0	0	0	0	0	0	1	0	0	1	1	0	0	0	0	0	0	0	0	0	1
Lmo29_S66	Blood		May 2018.	1/2a	378	7	49	19	6	1	24	1	0	0	0	0	0	0	0	0	0	0	0	0	0	0	1	1	0	0	0	0	0	0	1	0	0	1	1	0	0	0	0	0	0	0	0	0	1
Lmo30_S67	Cerebrospinal fluid		May 2018.	4b	2	1	1	11	11	2	1	5	0	0	0	0	0	0	0	0	0	0	0	0	0	0	1	1	0	0	0	0	0	0	1	0	0	1	1	0	0	0	0	0	0	0	0	0	1
Lmo31_S68	Blood		June 2018	4b	4	1	2	12	3	2	5	3	0	0	0	0	0	0	0	0	0	0	0	0	0	0	1	1	0	0	0	0	0	0	1	0	0	1	1	0	0	0	0	0	0	0	0	0	1
Lmo32_S69	Blood		July 2018	4b	2	1	1	11	11	2	1	5	0	0	0	0	0	0	0	0	0	0	0	0	0	0	1	1	0	0	0	0	0	0	1	0	0	1	1	0	0	0	0	0	0	0	0	0	1
Lmo33_S70	Blood		July 2018	4b	2	1	1	11	11	2	1	5	0	0	0	0	0	0	0	0	0	0	0	0	0	0	1	1	0	0	0	0	0	0	1	0	0	1	1	0	0	0	0	0	0	0	0	0	1
Lmo34_S71	Soft cheese		July 2018	4b	2	1	1	11	11	2	1	5	0	0	0	0	0	0	0	0	0	0	0	0	0	0	1	1	0	0	0	0	0	0	1	0	0	1	1	0	0	0	0	0	0	0	0	0	1
Lmo35_S72	Soft cheese		July 2018	4b	2	1	1	11	11	2	1	5*	0	0	0	0	0	0	0	0	0	0	0	0	0	0	1	1	0	0	0	0	0	0	1	0	0	1	1	0	0	0	0	0	0	0	0	0	1
Lmo36_S73	Soft cheese		July 2018	4b	2	1	1	11	11	2	1	5	0	0	0	0	0	0	0	0	0	0	0	0	0	0	1	1	0	0	0	0	0	0	1	0	0	1	1	0	0	0	0	0	0	0	0	0	1
													1	1	1	1	1	1	1	1	1	1	1	1	1	1	65	63	1	1	1	1	1	1	62	1	1	63	63	1	1	1	1	1	1	4	4	4	65
[truncated: 30 more columns]
