# Supplementary material for: Listeria monocytogenes, a silent foodborne pathogen in Ecuador
Source: Front Microbiol. 2023 Dec 21;14:1278860. doi: 10.3389/fmicb.2023.1278860 (PMC10764610; doi:10.3389/fmicb.2023.1278860)
Supplement: Supplementary file 5 [file Table_5.XLSX]

## Sheet: Sheet1
Length_bp	COG	Product	pMF6172	pl2015TE24968	PAUSMDU00000224_01	pPIR00540	pLM58	pMF4545	pPIR00541
			63182 bp	57530 bp	57553 pb	58517 bp	58523 bp	25550 bp	15792 bp
7 plasmids
366		hypothetical protein	HBILAMDK_00070	ACPONPKK_00030	JGLBKCNE_00059	CONCPBIL_00055	GDEECILD_00056	ECGKOINL_00021	GAAJDNJA_00014
1281		DNA polymerase IV	HBILAMDK_00071	ACPONPKK_00029	JGLBKCNE_00060	CONCPBIL_00054	GDEECILD_00057	ECGKOINL_00022	GAAJDNJA_00013
1635		hypothetical protein	HBILAMDK_00001	ACPONPKK_00026	JGLBKCNE_00001	CONCPBIL_00051	GDEECILD_00001	ECGKOINL_00001	GAAJDNJA_00009
603		IS3 family transposase ISLmo5	HBILAMDK_00003	ACPONPKK_00024	JGLBKCNE_00003	CONCPBIL_00049	GDEECILD_00003	ECGKOINL_00003	GAAJDNJA_00005
780		IS21 family transposase ISLmo7	HBILAMDK_00004	ACPONPKK_00023	JGLBKCNE_00004	CONCPBIL_00048	GDEECILD_00004	ECGKOINL_00004	GAAJDNJA_00004
1227		hypothetical protein	HBILAMDK_00005	ACPONPKK_00022	JGLBKCNE_00005	CONCPBIL_00047	GDEECILD_00005	ECGKOINL_00005	GAAJDNJA_00003
297		hypothetical protein	HBILAMDK_00072	ACPONPKK_00028	JGLBKCNE_00061	CONCPBIL_00053	GDEECILD_00058	ECGKOINL_00023	GAAJDNJA_00012
1047		hypothetical protein	HBILAMDK_00073	ACPONPKK_00027	JGLBKCNE_00062	CONCPBIL_00052	GDEECILD_00059	ECGKOINL_00024	GAAJDNJA_00011
720		hypothetical protein	HBILAMDK_00069	ACPONPKK_00031	JGLBKCNE_00058	CONCPBIL_00056	GDEECILD_00055	ECGKOINL_00020	GAAJDNJA_00015
2115		putative ATP-dependent Clp protease ATP-binding subunit	HBILAMDK_00067	ACPONPKK_00033	JGLBKCNE_00056	CONCPBIL_00059	GDEECILD_00052	ECGKOINL_00017	GAAJDNJA_00018
237		hypothetical protein	HBILAMDK_00066	ACPONPKK_00034	JGLBKCNE_00055	CONCPBIL_00001	GDEECILD_00051	ECGKOINL_00016	GAAJDNJA_00019
10308
6 plasmids
2136		putative cadmium-transporting ATPase	HBILAMDK_00046	ACPONPKK_00053	JGLBKCNE_00037	CONCPBIL_00007	GDEECILD_00046	ECGKOINL_00011	*
360		Cadmium resistance transcriptional regulatory protein CadC	HBILAMDK_00045	ACPONPKK_00054	JGLBKCNE_00036	CONCPBIL_00008	GDEECILD_00045	ECGKOINL_00010	*
918		hypothetical protein	HBILAMDK_00008	ACPONPKK_00019	JGLBKCNE_00008	CONCPBIL_00045	GDEECILD_00007	ECGKOINL_00007	*
555	COG1961	DNA-invertase hin	HBILAMDK_00044	ACPONPKK_00055	JGLBKCNE_00035	CONCPBIL_00009	GDEECILD_00044	ECGKOINL_00009	*
2916		Tn3 family transposase	HBILAMDK_00043	ACPONPKK_00056	JGLBKCNE_00034	CONCPBIL_00010	GDEECILD_00043	ECGKOINL_00008	*
609		Transposon Tn3 resolvase	HBILAMDK_00065	ACPONPKK_00036	JGLBKCNE_00054	CONCPBIL_00003	GDEECILD_00050	ECGKOINL_00015	*
756		hypothetical protein	HBILAMDK_00002	ACPONPKK_00025	JGLBKCNE_00002	CONCPBIL_00050	GDEECILD_00002	ECGKOINL_00002	*
8250
5 plasmids
681		IS6 family transposase ISLmo4	HBILAMDK_00019	ACPONPKK_00008	JGLBKCNE_00019	CONCPBIL_00034	GDEECILD_00018	*	*
240		hypothetical protein	HBILAMDK_00009	ACPONPKK_00018	JGLBKCNE_00009	CONCPBIL_00044	GDEECILD_00008	*	*
441		hypothetical protein	HBILAMDK_00010	ACPONPKK_00017	JGLBKCNE_00010	CONCPBIL_00043	GDEECILD_00009	*	*
1341		hypothetical protein	HBILAMDK_00011	ACPONPKK_00016	JGLBKCNE_00011	CONCPBIL_00042	GDEECILD_00010	*	*
765		hypothetical protein	HBILAMDK_00013	ACPONPKK_00014	JGLBKCNE_00013	CONCPBIL_00040	GDEECILD_00012	*	*
372		hypothetical protein	HBILAMDK_00012	ACPONPKK_00015	JGLBKCNE_00012	CONCPBIL_00041	GDEECILD_00011	*	*
564		hypothetical protein	HBILAMDK_00014	ACPONPKK_00013	JGLBKCNE_00014	CONCPBIL_00039	GDEECILD_00013	*	*
336		hypothetical protein	HBILAMDK_00015	ACPONPKK_00012	JGLBKCNE_00015	CONCPBIL_00038	GDEECILD_00014	*	*
399		hypothetical protein	HBILAMDK_00016	ACPONPKK_00011	JGLBKCNE_00016	CONCPBIL_00037	GDEECILD_00015	*	*
1503		hypothetical protein	HBILAMDK_00017	ACPONPKK_00010	JGLBKCNE_00017	CONCPBIL_00036	GDEECILD_00016	*	*
453		hypothetical protein	HBILAMDK_00018	ACPONPKK_00009	JGLBKCNE_00018	CONCPBIL_00035	GDEECILD_00017	*	*
579	COG1961	DNA-invertase hin	HBILAMDK_00031	ACPONPKK_00059	JGLBKCNE_00031	CONCPBIL_00013	GDEECILD_00040	*	*
858		hypothetical protein	HBILAMDK_00022	ACPONPKK_00005	JGLBKCNE_00022	CONCPBIL_00031	GDEECILD_00021	*	*
1365	COG0446	NADH peroxidase	HBILAMDK_00021	ACPONPKK_00006	JGLBKCNE_00021	CONCPBIL_00032	GDEECILD_00020	*	*
408		IS6 family transposase IS1216E	HBILAMDK_00020	ACPONPKK_00007	JGLBKCNE_00020	CONCPBIL_00033	GDEECILD_00019	*	*
726		ISLre2 family transposase ISAot1	HBILAMDK_00025	ACPONPKK_00002	JGLBKCNE_00025	CONCPBIL_00028	GDEECILD_00024	*	*
1212		hypothetical protein	HBILAMDK_00030	ACPONPKK_00060	JGLBKCNE_00030	CONCPBIL_00014	GDEECILD_00039	*	*
1854		hypothetical protein	HBILAMDK_00029	ACPONPKK_00061	JGLBKCNE_00029	CONCPBIL_00015	GDEECILD_00038	*	*
240		hypothetical protein	HBILAMDK_00023	ACPONPKK_00004	JGLBKCNE_00023	CONCPBIL_00030	GDEECILD_00022	*	*
375		hypothetical protein	HBILAMDK_00024	ACPONPKK_00003	JGLBKCNE_00024	CONCPBIL_00029	GDEECILD_00023	*	*
14712
4 plasmids
999		IS3 family transposase ISLmo9	*	*	*	CONCPBIL_00058	GDEECILD_00053	ECGKOINL_00018	GAAJDNJA_00017
315		IS3 family transposase ISLmo9	*	*	*	CONCPBIL_00057	GDEECILD_00054	ECGKOINL_00019	GAAJDNJA_00016
1149		Multicopper oxidase mco	*	ACPONPKK_00057	JGLBKCNE_00033	CONCPBIL_00011	GDEECILD_00042	*	*
2130		Copper-exporting P-type ATPase B	*	ACPONPKK_00058	JGLBKCNE_00032	CONCPBIL_00012	GDEECILD_00041	*	*
237		hypothetical protein	HBILAMDK_00006	ACPONPKK_00021	JGLBKCNE_00006	*	*	*	GAAJDNJA_00002
1968	COG2217	Zinc-transporting ATPase	HBILAMDK_00026	ACPONPKK_00001	JGLBKCNE_00026	CONCPBIL_00027	*	*	*
6798
3 plasmids
342		hypothetical protein	HBILAMDK_00047	ACPONPKK_00052	JGLBKCNE_00038	*	*	*	*
243		hypothetical protein	HBILAMDK_00048	ACPONPKK_00051	JGLBKCNE_00039	*	*	*	*
237		hypothetical protein	HBILAMDK_00049	ACPONPKK_00050	JGLBKCNE_00040	*	*	*	*
327		hypothetical protein	HBILAMDK_00050	ACPONPKK_00049	JGLBKCNE_00041	*	*	*	*
663		hypothetical protein	HBILAMDK_00051	ACPONPKK_00048	JGLBKCNE_00042	*	*	*	*
378		Elongation factor Ts	HBILAMDK_00052	ACPONPKK_00047	JGLBKCNE_00043	*	*	*	*
1350		IS3 family transposase ISLmo9	HBILAMDK_00068	ACPONPKK_00032	JGLBKCNE_00057	*	*	*	*
390		hypothetical protein	HBILAMDK_00007	ACPONPKK_00020	JGLBKCNE_00007	*	*	*	*
228		hypothetical protein	HBILAMDK_00054	ACPONPKK_00045	JGLBKCNE_00045	*	*	*	*
396		hypothetical protein	HBILAMDK_00055	ACPONPKK_00044	JGLBKCNE_00046	*	*	*	*
723		hypothetical protein	HBILAMDK_00056	ACPONPKK_00043	JGLBKCNE_00047	*	*	*	*
1767		hypothetical protein	HBILAMDK_00063	ACPONPKK_00038	JGLBKCNE_00052	*	*	*	*
741		hypothetical protein	HBILAMDK_00064	ACPONPKK_00037	JGLBKCNE_00053	*	*	*	*
870		IS3 family transposase ISLmo8	HBILAMDK_00059,HBILAMDK_00062	ACPONPKK_00040	JGLBKCNE_00050	*	*	*	*
717		hypothetical protein	HBILAMDK_00057	ACPONPKK_00042	JGLBKCNE_00048	*	*	*	*
279		hypothetical protein	HBILAMDK_00053	ACPONPKK_00046	JGLBKCNE_00044	*	*	*	*
264		hypothetical protein	HBILAMDK_00060,HBILAMDK_00061	ACPONPKK_00039	JGLBKCNE_00051	*	*	*	*
546		putative protein YdhK	*	*	*	CONCPBIL_00005	GDEECILD_00048	ECGKOINL_00013	*
591		hypothetical protein	*	*	*	CONCPBIL_00046	GDEECILD_00006	ECGKOINL_00006	*
405		Multicopper oxidase mco	*	*	*	CONCPBIL_00006	GDEECILD_00047	ECGKOINL_00012	*
117		hypothetical protein	*	*	*	CONCPBIL_00004	GDEECILD_00049	ECGKOINL_00014	*
11574
2 plasmids
375		hypothetical protein	*	*	*	CONCPBIL_00025	GDEECILD_00028	*	*
141		hypothetical protein	*	*	*	CONCPBIL_00024	GDEECILD_00029	*	*
189		hypothetical protein	*	*	*	CONCPBIL_00023	GDEECILD_00030	*	*
423		hypothetical protein	*	*	*	CONCPBIL_00022	GDEECILD_00031	*	*
765	COG0390	putative iron export permease protein FetB	*	*	*	CONCPBIL_00020	GDEECILD_00033	*	*
573		DNA protection during starvation protein	*	*	*	CONCPBIL_00019	GDEECILD_00034	*	*
705	COG0664	Nitrogen fixation regulation protein FixK	*	*	*	CONCPBIL_00018	GDEECILD_00035	*	*
234		Copper chaperone CopZ	*	*	*	CONCPBIL_00017	GDEECILD_00036	*	*
702	COG4619	putative iron export ATP-binding protein FetA	*	*	*	CONCPBIL_00021	GDEECILD_00032	*	*
237		hypothetical protein	HBILAMDK_00028	*	JGLBKCNE_00028	*	*	*	*
93		hypothetical protein	HBILAMDK_00058	*	JGLBKCNE_00049	*	*	*	*
459		IS6 family transposase IS1297	HBILAMDK_00027	*	JGLBKCNE_00027	*	*	*	*
228		hypothetical protein	*	ACPONPKK_00035	*	CONCPBIL_00002	*	*	*
5124
1 plasmid
318		Quaternary ammonium compound-resistance protein QacC	HBILAMDK_00038	*	*	*	*	*	*
540	COG1309	Nucleoid occlusion factor SlmA	HBILAMDK_00039	*	*	*	*	*	*
483		IS3 family transposase ISEnfa5	HBILAMDK_00042	*	*	*	*	*	*
348		hypothetical protein	HBILAMDK_00032	*	*	*	*	*	*
1263		hypothetical protein	HBILAMDK_00033	*	*	*	*	*	*
240		hypothetical protein	HBILAMDK_00040	*	*	*	*	*	*
666		IS3 family transposase ISEnfa5	HBILAMDK_00041	*	*	*	*	*	*
357		hypothetical protein	HBILAMDK_00034	*	*	*	*	*	*
204		hypothetical protein	HBILAMDK_00035	*	*	*	*	*	*
345		Multidrug resistance protein EbrB	HBILAMDK_00037	*	*	*	*	*	*
396	COG1961	DNA-invertase hin	HBILAMDK_00036	*	*	*	*	*	*
1905		Cadmium-transporting ATPase	*	*	*	CONCPBIL_00016	*	*	*
159		hypothetical protein	*	*	*	*	*	*	GAAJDNJA_00010
165		hypothetical protein	*	*	*	*	*	*	GAAJDNJA_00008
966	COG2217	Zinc-transporting ATPase	*	*	*	*	GDEECILD_00026	*	*
8355
