# Supplementary material for: Listeria monocytogenes, a silent foodborne pathogen in Ecuador
Source: Front Microbiol. 2023 Dec 21;14:1278860. doi: 10.3389/fmicb.2023.1278860 (PMC10764610; doi:10.3389/fmicb.2023.1278860)
Supplement: Supplementary file 6 [file Table_6.XLSX]

## Sheet: Sheet1
OrthoANIu value (%) - Average aligned length (bp)
Plasmids	pLM58	pl2015TE24968	pMF6172	pMF4545	pPIR00541	pPIR00540	pAUSMDU00000224_01
Size	58523 bp	57530 bp	63182 bp	25550 bp	15792 bp	58517 bp	57553 pb
pLM58		99.51%	99.75%	1	99.94%	99.98%	99.59%
58523 bp
pl2015TE24968	40007 bp		99.85%	99.81%	99.86%	99.55%	99.99%
57530 bp
pMF6172	34567 bp	44890 bp		99.91%	99.77%	99.66%	99.94%
63182 bp
pMF4545	18819 bp	19724 bp	20596 bp		99.93%	99.97%	99.89%
25550 bp
pPIR00541	9841 bp	10002 bp	10199 bp	9743 bp		99.93%	99.61%
15792 bp
pPIR00540	50589 bp	39865 bp	37842 bp	21094 bp	10956 bp		99.60%
58517 bp
pAUSMDU00000224_01	37998 bp	34858 bp	42765 bp	17487 bp	10307 bp	34596 bp
57553 pb
