# Supplementary material for: Listeria monocytogenes, a silent foodborne pathogen in Ecuador
Source: Front Microbiol. 2023 Dec 21;14:1278860. doi: 10.3389/fmicb.2023.1278860 (PMC10764610; doi:10.3389/fmicb.2023.1278860)
Supplement: Supplementary file 7 [file Table_7.XLSX]

## Sheet: Sheet1
NCTC7974_plasmid3_CDS
1,4-dihydroxy-2-naphthoate octaprenyltransferase
1,4-dihydroxy-2-naphthoate octaprenyltransferase
16S ribosomal RNA
16S ribosomal RNA
2-dehydro-3-deoxy-phosphogluconate aldolase
2-succinyl-6-hydroxy-2,4-cyclohexadiene-1-carboxylate synthase
2-succinyl-6-hydroxy-2,4-cyclohexadiene-1-carboxylate synthase
2,3-bisphosphoglycerate-independent phosphoglycerate mutase
2,3,4,5-tetrahydropyridine-2,6-dicarboxylate N-acetyltransferase
23S ribosomal RNA
23S ribosomal RNA
3-hydroxyacyl-[acyl-carrier-protein] dehydratase FabZ
3-oxoacyl-[acyl-carrier-protein] reductase FabG
3',5'-cyclic adenosine monophosphate phosphodiesterase CpdA
30S ribosomal protein S10
30S ribosomal protein S11
30S ribosomal protein S12
30S ribosomal protein S13
30S ribosomal protein S14
30S ribosomal protein S17
30S ribosomal protein S19
30S ribosomal protein S3
30S ribosomal protein S5
30S ribosomal protein S7
30S ribosomal protein S8
30S ribosomal protein S9
5-keto-L-gluconate epimerase
5'-deoxynucleotidase YfbR
50S ribosomal protein L13
50S ribosomal protein L14
50S ribosomal protein L15
50S ribosomal protein L16
50S ribosomal protein L17
50S ribosomal protein L18
50S ribosomal protein L2
50S ribosomal protein L22
50S ribosomal protein L23
50S ribosomal protein L24
50S ribosomal protein L29
50S ribosomal protein L3
50S ribosomal protein L30
50S ribosomal protein L31 type B
50S ribosomal protein L34
50S ribosomal protein L36
50S ribosomal protein L4
50S ribosomal protein L5
50S ribosomal protein L6
5S ribosomal RNA
5S ribosomal RNA
6-phospho-beta-glucosidase BglA
ABC transporter ATP-binding protein YtrB
Acetyl-coenzyme A synthetase
Acid sugar phosphatase
Adaptive-response sensory-kinase SasA
Adenosyl-chloride synthase
Adenylate kinase
Aldose 1-epimerase
Alkaline phosphatase synthesis sensor protein PhoR
Alkaline phosphatase synthesis transcriptional regulatory
Alpha-galactosylglucosyldiacylglycerol synthase
Alpha-monoglucosyldiacylglycerol synthase
Aminopeptidase C
Anthranilate synthase component 2
Arginine decarboxylase
Arginine--tRNA ligase
Aryl-phospho-beta-D-glucosidase BglC
Aryl-phospho-beta-D-glucosidase BglH
Ascorbate-specific PTS system EIIA component
Ascorbate-specific PTS system EIIA component
Ascorbate-specific PTS system EIIB component
Ascorbate-specific PTS system EIIC component
Aspartokinase 3
ATP synthase epsilon chain
ATP synthase gamma chain
ATP synthase subunit a
ATP synthase subunit alpha
ATP synthase subunit b
ATP synthase subunit beta
ATP synthase subunit c
ATP synthase subunit delta
ATP-binding/permease protein CydD
ATP-dependent Clp protease proteolytic subunit
ATP-dependent DNA helicase RecQ
Beta sliding clamp
Beta-glucoside kinase
Beta-glucoside kinase
Beta-phosphoglucomutase
Cadmium, cobalt and zinc/H(+)-K(+) antiporter
Carboxylesterase
Carboxylesterase
Catabolite control protein A
Catabolite control protein B
Catalase
Cell division ATP-binding protein FtsE
Cell division protein FtsX
Cell division suppressor protein YneA
Cell division topological determinant MinJ
Cell wall-binding protein YocH
Central glycolytic genes regulator
Chromosomal replication initiator protein DnaA
Chromosome partition protein Smc
Cocaine esterase
ComF operon protein 1
Copper homeostasis protein CutC
Creatinine amidohydrolase
CRISPR with 32 repeat units
CRISPR-associated endonuclease Cas1
CRISPR-associated endonuclease Cas9
CRISPR-associated endoribonuclease Cas2
CRISPR-associated protein Csn2
CTP synthase
Cystathionine beta-lyase PatB
Cysteine desulfurase SufS
Cytochrome bd ubiquinol oxidase subunit 1
Cytochrome bd-I ubiquinol oxidase subunit 2
D-alanyl-D-alanine carboxypeptidase DacA
D-alanyl-D-alanine carboxypeptidase DacA
D-allulose-6-phosphate 3-epimerase
D-arabitol-phosphate dehydrogenase
Deoxyguanosinetriphosphate triphosphohydrolase
Diacylglycerol kinase
Dipeptide-binding protein DppE
DNA gyrase subunit A
DNA gyrase subunit B
DNA replication and repair protein RecF
DNA topoisomerase 3
DNA-directed RNA polymerase subunit alpha
DNA-directed RNA polymerase subunit delta
Elongation factor G
Elongation factor Tu
Energy-coupling factor transporter ATP-binding protein EcfA1
Energy-coupling factor transporter ATP-binding protein EcfA2
Energy-coupling factor transporter transmembrane protein EcfT
Energy-coupling factor transporter transmembrane protein EcfT
Energy-dependent translational throttle protein EttA
Enolase
Erythronate-4-phosphate dehydrogenase
FAD:protein FMN transferase
Fe/S biogenesis protein NfuA
Ferredoxin--NADP reductase 2
Ferrous-iron efflux pump FieF
FMN reductase (NADPH)
Fructose-bisphosphate aldolase
Galactitol 1-phosphate 5-dehydrogenase
Galactokinase
General stress protein 13
General stress protein 26
GlcNAc-binding protein A
Glucitol operon repressor
Gluconeogenesis factor
Glucosamine-6-phosphate deaminase 1
Glucosamine-6-phosphate deaminase 1
Glucose-6-phosphate isomerase
Glucosylglycerate phosphorylase
Glucosylglycerate phosphorylase
Glutamate decarboxylase
Glutamate decarboxylase
Glutamate/gamma-aminobutyrate antiporter
Glutamine--fructose-6-phosphate aminotransferase [isomerizing]
Glutathione biosynthesis bifunctional protein GshAB
Glyceraldehyde-3-phosphate dehydrogenase
Glycerate 2-kinase
Glycerate 2-kinase
Glycine cleavage system H protein
Glyoxal reductase
Glyoxal reductase
Heme response regulator HssR
Heme sensor protein HssS
Heptaprenyl diphosphate synthase component 2
High-affinity heme uptake system protein IsdE
Holliday junction ATP-dependent DNA helicase RuvB
Homoserine dehydrogenase
Homoserine kinase
HPr kinase/phosphorylase
HTH-type transcriptional activator RhaR
HTH-type transcriptional activator RhaS
HTH-type transcriptional regulator AdhR
HTH-type transcriptional regulator AdhR
HTH-type transcriptional regulator ArgP
HTH-type transcriptional regulator GlvR
HTH-type transcriptional regulator HexR
HTH-type transcriptional repressor CzrA
HTH-type transcriptional repressor PurR
IMPACT family member YigZ
Inner membrane ABC transporter permease protein YcjO
Inner membrane ABC transporter permease protein YcjP
Inosine-5'-monophosphate dehydrogenase
Inositol 2-dehydrogenase/D-chiro-inositol 3-dehydrogenase
Internalin-J
Internalin-J
Iron-sulfur cluster carrier protein
IS1595 family transposase ISCac2
Isochorismate synthase MenF
KDP operon transcriptional regulatory protein KdpE
Kojibiose phosphorylase
L-cystine import ATP-binding protein TcyN
L-cystine transport system permease protein TcyL
L-cystine transport system permease protein TcyM
L-cystine-binding protein TcyK
L-rhamnose isomerase
L-rhamnose mutarotase
L-Rhamnulokinase
L-threonine 3-dehydrogenase
Lactose phosphotransferase system repressor
Leucine-rich protein
Lichenan permease IIC component
Lichenan permease IIC component
Lichenan permease IIC component
Lichenan-specific phosphotransferase enzyme IIA component
Lichenan-specific phosphotransferase enzyme IIA component
Lichenan-specific phosphotransferase enzyme IIB component
Lipoyl-[GcvH]:protein N-lipoyltransferase
Magnesium-transporting ATPase, P-type 1
Major cardiolipin synthase ClsA
Major cardiolipin synthase ClsA
Mannitol-specific phosphotransferase enzyme IIA component
Mannosylglucosyl-3-phosphoglycerate phosphatase
Mannosylglycerate hydrolase
Membrane protein insertase MisCA
Membrane protein YdfJ
Methionine import ATP-binding protein MetN
Methionine import system permease protein MetP
Methionine-binding lipoprotein MetQ
MreB-like protein
Multidrug export protein EmrB
Multidrug export protein MepA
Multidrug resistance ABC transporter ATP-binding/permease protein BmrA
Multidrug resistance protein D
Myo-inositol 2-dehydrogenase
N-acetyldiaminopimelate deacetylase
N-acetylgalactosamine permease IIC component 1
N-acetylglucosaminyldiphosphoundecaprenol N-acetyl-beta-D-mannosaminyltransferase
N-acetylmannosamine kinase
N-substituted formamide deformylase
Na(+)/H(+) antiporter subunit A
Na(+)/H(+) antiporter subunit B
Na(+)/H(+) antiporter subunit C
Na(+)/H(+) antiporter subunit D1
Na(+)/H(+) antiporter subunit E
Na(+)/H(+) antiporter subunit F
NAD-dependent protein deacetylase
NADH dehydrogenase-like protein
NADPH dehydrogenase
NADPH dehydrogenase
Nucleoid occlusion protein
Nucleoid-associated protein
Nucleotide-binding protein YvcJ
O-acetyl-ADP-ribose deacetylase
o-succinylbenzoate synthase
Peptide chain release factor 1
Peptide chain release factor 2
Peptidoglycan glycosyltransferase RodA
Peptidoglycan glycosyltransferase RodA
Peptidoglycan glycosyltransferase RodA
Phosphatase YwpJ
Phosphate import ATP-binding protein PstB 3
Phosphate import ATP-binding protein PstB 3
Phosphate transport system permease protein PstA
Phosphate-binding protein PstS 1
Phosphate-specific transport system accessory protein PhoU
Phospho-furanose lactonase
Phosphoglucomutase
Phosphoglycerate kinase
Phosphoglycolate phosphatase
Phosphomevalonate kinase
Phosphoserine aminotransferase
Polyisoprenyl-teichoic acid--peptidoglycan teichoic acid
Potassium-transporting ATPase ATP-binding subunit
Potassium-transporting ATPase KdpC subunit
Potassium-transporting ATPase potassium-binding subunit
Prolipoprotein diacylglyceryl transferase
Protein CbbY
Protein DegV
Protein SapB
Protein translocase subunit SecA
Protein translocase subunit SecY
Protein UmuC
Protein-arginine-phosphatase
Pseudouridine kinase
Pseudouridine-5'-phosphate glycosidase
PTS system 2-O-alpha-mannosyl-D-glycerate-specific EIIABC component
PTS system beta-glucoside-specific EIIBCA component
PTS system beta-glucoside-specific EIIBCA component
PTS system beta-glucoside-specific EIIBCA component
PTS system cellobiose-specific EIIB component
PTS system fructose-specific EIIABC component
PTS system fructose-specific EIIB component
PTS system galactitol-specific EIIB component
PTS system galactitol-specific EIIC component
PTS system mannitol-specific EIICB component
PTS system mannose-specific EIID component
PTS system N,N'-diacetylchitobiose-specific EIIC componen
PTS system oligo-beta-mannoside-specific EIIA component
PTS system oligo-beta-mannoside-specific EIIB component
PTS system oligo-beta-mannoside-specific EIIB component
PTS system oligo-beta-mannoside-specific EIIC component
PTS system sorbose-specific EIIA component
PTS-dependent dihydroxyacetone kinase, ADP-binding subunit DhaL
PTS-dependent dihydroxyacetone kinase, dihydroxyacetone-binding subunit DhaK
PTS-dependent dihydroxyacetone kinase, phosphotransferase
putative ABC transporter ATP-binding protein
putative ABC transporter ATP-binding protein
putative ABC transporter ATP-binding protein
putative ABC transporter permease
putative ABC transporter permease
Putative agmatine deiminase
putative amino acid permease YhdG
Putative esterase
putative FMN/FAD exporter YeeO
Putative formate dehydrogenase
putative fructoselysine utilization operon transcriptional repressor
putative glutamate/gamma-aminobutyrate antiporter
putative glycosyltransferase
Putative hemin import ATP-binding protein HrtA
Putative hemin import ATP-binding protein HrtA
putative HTH-type transcriptional regulator YbbH
putative hydrolase YxeP
putative licABCH operon regulator
putative metabolite transport protein CsbC
Putative metabolite transport protein YjhB
Putative monooxygenase MoxC
Putative monooxygenase YcnE
putative murein peptide carboxypeptidase
Putative N-acetylmannosamine-6-phosphate 2-epimerase
putative N-acetyltransferase YtmI
putative peptidoglycan glycosyltransferase FtsW
Putative peptidyl-prolyl cis-trans isomerase
putative protein YaaQ
putative protein YpjQ
putative protein YutD
putative protein YwqG
putative protein-export membrane protein SecG
putative siderophore transport system ATP-binding protein YusV
putative siderophore transport system permease protein YfhA
Putative sporulation transcription regulator WhiA
putative sugar epimerase YhfK
Putative sugar phosphate isomerase YwlF
putative sulfoacetate transporter SauU
putative tautomerase.1
putative transport protein HsrA
putative undecaprenyl-phosphate N-acetylglucosaminyl 1-phosphate
Putative universal stress protein
Putrescine carbamoyltransferase
Pyridoxal phosphate phosphatase YbhA
Pyrophosphatase PpaX
Quinol oxidase subunit 1
Quinol oxidase subunit 3
Quinol oxidase subunit 4
Quinolone resistance protein NorB
Recombination protein RecR
Regulatory protein MgsR
Release factor glutamine methyltransferase
Rhamnulose-1-phosphate aldolase
Ribonuclease P protein component
Ribonuclease R
Ribose-5-phosphate isomerase B
Ribosomal RNA small subunit methyltransferase G
Ribosomal small subunit pseudouridine synthase A
Ribosome hibernation promotion factor
Ribosome-binding ATPase YchF
Ribulose-phosphate 3-epimerase
RNA polymerase sigma-54 factor
Sensor protein KdpD
Serine hydroxymethyltransferase
Serine--tRNA ligase
Single-stranded DNA-binding protein B
Spermidine N(1)-acetyltransferase
Spermine/spermidine acetyltransferase
Sporulation initiation inhibitor protein Soj
SsrA-binding protein
Stage 0 sporulation protein J
Sugar phosphatase YidA
Sugar phosphatase YidA
Sulfur carrier protein FdhD
Tagatose-6-phosphate kinase
Tetracycline resistance protein, class B
Thermostable beta-glucosidase B
Thioredoxin 1
Thioredoxin reductase
Threonine synthase
Threonylcarbamoyl-AMP synthase
Thymidine kinase
Thymidylate kinase
Transaldolase
Transcription antiterminator LicT
Transcription antiterminator LicT
Transcription antiterminator LicT
Transcription termination factor Rho
Transcriptional regulator ManR
Transcriptional regulator SlyA
Transcriptional regulator SlyA
Transcriptional regulatory protein DegU
Transcriptional regulatory protein SrrA
transfer-messenger RNA, SsrA
Transketolase
Translation initiation factor IF-1
Triosephosphate isomerase
tRNA modification GTPase MnmE
tRNA pseudouridine synthase A
tRNA uridine 5-carboxymethylaminomethyl modification enzyme MnmG
tRNA-Ala(tgc)
tRNA-Ala(tgc)
tRNA-Arg(ccg)
tRNA-Asn(gtt)
tRNA-Asn(gtt)
tRNA-Asp(gtc)
tRNA-Cys(gca)
tRNA-Gln(ttg)
tRNA-Glu(ttc)
tRNA-Gly(gcc)
tRNA-His(gtg)
tRNA-Ile(gat)
tRNA-Ile(gat)
tRNA-Leu(caa)
tRNA-Met(cat)
tRNA-Phe(gaa)
tRNA-Ser(gga)
tRNA-specific adenosine deaminase
tRNA-Thr(ggt)
tRNA-Trp(cca)
tRNA-Tyr(gta)
tRNA-Val(gac)
tRNA-Val(tac)
UDP-glucose 4-epimerase
UDP-N-acetylglucosamine 1-carboxyvinyltransferase 1
UDP-N-acetylglucosamine 1-carboxyvinyltransferase 2
UDP-N-acetylglucosamine 2-epimerase
Uracil phosphoribosyltransferase
UvrABC system protein A
UvrABC system protein B
Vegetative protein 296
Xylulose kinase
Zinc-dependent sulfurtransferase SufU
Zinc-type alcohol dehydrogenase-like protein
